# Supplementary material for: Role of S1P/S1PR3 axis in release of CCL20 from human bronchial epithelial cells
Source: PLoS One. 2018 Sep 7;13(9):e0203211. doi: 10.1371/journal.pone.0203211 (PMC6128515; doi:10.1371/journal.pone.0203211)
Supplement: S1 Fig — (XLSX) [file pone.0203211.s001.xlsx]

## Sheet: Sheet1
Additional file 1
